# Supplementary material for: Comparing Happiness and Hypomania Risk: A Study of Extraversion and Neuroticism Aspects
Source: PLoS One. 2015 Jul 10;10(7):e0132438. doi: 10.1371/journal.pone.0132438 (PMC4498734; doi:10.1371/journal.pone.0132438)
Supplement: S1 Table — We replicate the findings presented in the main document. Standardized beta values are presented. (XLSX) [file pone.0132438.s002.xlsx]

## Sheet: Sheet1
S1. Data Analyses with All Participants. This supporting information file replicates the analyses presented in the main text, but does not exclude any participants from analysis. Standardized betas and t-values are presented.
Analysis	Predictors	SHS		HPS		HPS2
		beta	t-value	beta	t-value	beta	t-value
Analysis 1	PA	0.48	18.32***	0.27	9.33***	0.21	5.54***
	NA	-0.26	-9.86***	0.32	10.86***	0.2	4.80***
	ASRM					0.38	10.65***
	BDI					0.13	2.87**
Analysis 2	Extraversion	0.29	9.95***	0.46	14.9***	0.43	12.13***
	Neuroticism	-0.34	-11.69***	0.32	10.17***	0.2	4.88***
	ASRM					0.38	11.74***
	BDI					0.21	5.36***
Analysis 3	Assertiveness	0.43	3.60**	0.76	4.63***	0.94	5.22***
	Enthusiasm	0.23	1.40	1	5.93***	1.18	6.19***
	Assertiveness x Enthusiasm	-0.23	-0.86	-1.6	-5.94***	-1.91	-6.53***
	Volatility	-0.04	-0.20	-0.35	-1.96*	0	-0.04
	Withdrawal	0.18	1.05	0.24	-1.34	0.1	0.52
	Volatility x Withdrawal	-0.29	-1.05	0.37	1.34	-0.18	-0.65
	ASRM					-0.34	-9.9***
	BDI					-0.07	-2.01*
Analysis 4	Assertiveness	0.02	0.15	0.81	5.06***	0.99	5.50***
	Enthusiasm	-0.05	-0.37	0.99	6.05***	1.2	6.30***
	Assertiveness x Enthusiasm	0.13	0.58	-1.59	-6.07***	-1.93	-6.63***
	Volatility	0.29	1.92*	-0.3	-1.73	0.02	0.1
	Withdrawal	0.44	2.92**	-0.2	-1.18	0.11	0.61
	Volatility x Withdrawal	-0.52	-2.21*	0.37	1.37	-0.19	-0.71
	PA	0.44	15.75***	-0.2	-6.21***	-0.15	-3.64***
	NA	-0.3	-10.2***	-0.22	-6.59***	-0.11	-2.42***
	ASRM					-0.3	-8.28***
	BDI					-0.07	-1.67
	* p <.05, ** p < .01, *** p < .001
